# Supplementary material for: Pattern classification of EEG signals reveals perceptual and attentional states
Source: PLoS One. 2017 Apr 26;12(4):e0176349. doi: 10.1371/journal.pone.0176349 (PMC5405963; doi:10.1371/journal.pone.0176349)
Supplement: S10 Fig — Note that participants 1, 2 and 14 were trained observers. Participant 1 and 11 also participated in Experiment 1 (Participants 1 and 4, respectively, in Experiment 1). (ZIP) [file pone.0176349.s010.zip]

Archive with 3 entries (2 files):
- FigS10.tif
- __MACOSX/
- __MACOSX/._FigS10.tif
